# Supplementary material for: Selective Pressure and Evolution of SARS-CoV-2 Lineages BF.7 and BQ.1.1 Circulating in Italy from July to December 2022
Source: Microorganisms. 2024 Apr 30;12(5):908. doi: 10.3390/microorganisms12050908 (PMC11124320; doi:10.3390/microorganisms12050908)
Supplement: Supplementary file 1 [file microorganisms-12-00908-s001.zip]

Archive with 2 entries (2 files):
- Table S1 REVISED.pdf
- Table S2.pdf
